# Supplementary material for: Discrepancy between Knowledge and Perceptions of Dietary Omega-3 Fatty Acid Intake Compared with the Omega-3 Index
Source: Nutrients. 2017 Aug 24;9(9):930. doi: 10.3390/nu9090930 (PMC5622690; doi:10.3390/nu9090930)
Supplement: Supplementary file 1 [file nutrients-09-00930-s001.zip]

Archive with 1 entries (1 files):
- nutrients-218035-supplementary.pdf
